# Supplementary material for: Meiogyne oligocarpa (Annonaceae), a new species from Yunnan, China
Source: PeerJ. 2021 Apr 14;9:e10999. doi: 10.7717/peerj.10999 (PMC8054756; doi:10.7717/peerj.10999)
Supplement: Supplemental Information 1 [file peerj-09-10999-s001.fas]

>MW024837_Meiogyne_kanthanensis_matK
TCTTGTATCCAAGATGCTCCCTCTTTGCATTTATTCCGATTCTTTCTCCACGACTATCAGAATTCAAATAGTCTCCATGCTCCAAAGAAATCCATTTCCCTTTGTTCAAAAGAGAATCGAAGATTCTTTTTGTTCATATATAATTTTCATGTATATGAATGCGAATCGGTATTTGTTTTTCTCCGTAAACAATCTGATCATTTACGATCAACATCCTTTGGAACTGTTCTTGAGCGAACGCATTTTTATGGAAAAATAGAACATCTTGTAGTAGTGCTTCGTAATGATTTTCATAAGACCCTATGGTTGTTCAAGGACCCTTTTATGCATTATGTCAGATATCAAGGAAAATCCATTCTGGCTTCAAAGGGGACTCATCTTCGTATGAAGAAATGGAAATCTTACCTTGTCCGTTTTTGGCAATCTCATTTTTACTTGTGGTCTCAACCGGACAGGATCCATATAAACCAATTATACAATCATTCTTTCTATTTTCTGGGCTATCTTTCAAGTATACGACGAAATCCTTCGGTGGTAAGGAGTCAAATGTTAGAGAATTCATTTCTAATCGAGACTTCTATAAAGAAATTTGAGACCCTAATTCCAATTATCCCTCTGATTGGATCGTTGGCTAAAGCGAAATTTTGTAACGTATCAGGGCACCCTATTAGTAAGCCGGCCCGGGCCGATTCGTCCGATTCTGATATTATCAATCGATTTGGGCGGATATACAG
>MW024838_Meiogyne_oligocarpa_matK
TCTGGAAATCTTGGTTCAAATGCTTCACTCTTGGATACAAGATGCTCCCTCTTTGCATTTATTGCGATTCTTTCTCCACGACTATCAGAATTCGAAAAGTCTCCATGCTCCAAAAAAATCCATTTCCCTTTGTTCAAAAGAGAATCGAAGATTCTTTTTGTTCATATATAATTTTCATGTATATGAATGCGAATCGGTATTTGTTTTTCTCCGTAAACAATCTGATCATTTACGATCAACATCCTTTGGAACTGTTCTTGAGCGAACGCATTTTTATGGAAAAATAGAACATCTTGTAGTAGTGCTTCGTAATGATTTTCATAAGACCCTATGGTTGTTCAAGGACCCTTTTATGCATTATGTCAGATATCAAGGAAAATCCATTCTGGCTTCAAAGGGGACTCATCTTCGTATGAAGAAATGGAAATCTTACTTTGTCCATTTTTGGCAATCTCATTTTTACTTGTGGTCTCAACCGGACAGGATCCATATAAACCAATTATACAATCATTCTTTCTATTTTCTGGGCTATCTTTCAAGTATACGACGAAATCCTTCGGTGGTAAGGAGTCAAATGTTAGAGAATTCATTTCTAATCGAGACTTCTATAAAGAAATTTGAGACCCTAATTCCAATTATTCCTCTGATTAGATCGTTGGCTAAAGCGAAATTTTGTAACGTATCAGGGCAACCTATTAGTAAGCCGGCCCGGGCCGATTCGTCCGATTCTGATATTATCAATC
>MW024839_Meiogyne_hainanensis_matK
TCTGGAAATCTTGGTTCAAATACTTCACTCTTGTATCCAAGATGCTCCCTCTTTGCATTTATTGCGATTCTTTCTCCACGACTATCAGAATTCAAATAGTCTCCATGCTCCAAAGAAATCCATTTCCCTTTGTTCAAAAGAGAATCGAAGATTCTTTTTGTTCATATATAATTTTCATGTATATGAATGTGAATCGGTATTTGTTTTTCTCCGTAAACAATCTGATCATTTACGATCAACATCCTTTGGAACTGTTCTTGAGCGAACGCATTTTTATGGAAAAATAGAACATCTTGTAGTAGTGCTTCGTAATGATTTTCATAAGACCCTATGGTTGTTCAAGGACCCTTTTATGCATTATGTCAGATATCAAGGAAAATCCATTCTGGCTTCAAAGGGGACTCATCTTCGTATGAAGAAATGGAAATCTTACCTTGTCCGTTTTTGGCAATCTCATTTTTACTTGTGGTCTCAACCGGACAGGATCCATATAAACCAATTATACAATCATTCTTTCTATTTTCTGGGCTATCTTTCAAGTATACGACGAAATCCTTCGGTGGTAAGGAGTCAAATGTTAGAGAATTCATTTCTAATCGAGACTTCTATAAAGAAATTTGAGACCCTAATTCCAATTATTCCTCTGATTGGATCGTTGGCTAAAGCGAAATTTTGTAACGTATCAGGGCACCCTATTAGTAAGCCGGCCCGGGCCGATTCGTCCGATTCTGATATTCTCAATCGATTTGGGCGGATATACAGAAATCTTT
>MW024840_Meiogyne_oligocarpa_ndhF
CTATAGCAATAGGATTGGGACTTCTACTTGTTCCGACTGTGACAAAAAATGCTCGTCGTATGTGGGCTTTTCCTAGTGTTTCATTGTTAAGTATAGTTATGGTTTTTTCGGCCGATATATCTATTCAACAAATAAATGGCAGTTCTGTCTATCAATATCTATGTTCTTGGACTATCAATAATGATTTTTCTTTCGAGTTCGGCCATTTAATCGACCCACTTACTTCTATTATGTCAATACTAATCACTACTGTTGGAATCATGGTTCTTATTTATAGTGACAATTATATGTCTCATGATCAAGGATATTTGAGATTTTTTACTTTTATGAGTTTTTCCACTACTTCCATGTTGGGATTAGTTACTAGTTCCAATTTGATACAAATTTATATTTTTTGGGAATTGGTAGGAATGTGTTCGTATCTATTAATAGGTTTTTGGTTCACACGACCAATTGCAGCAAATGCTTGTCAAAAAGCGTTTGTAACGAATCGTGTAGGGGATTTTGGTTTATTATTAGGAATCTTAGGTTTTTATTGGATAACGGGTAGTTTTGAACTTCGGGATTTGTTCGAAATTTTGAATAACTTGATCCATAATAATAGGGTAAATTCTTTATTTGCTATTCTGTGTGCCTTCCTATTATTCGTCGGTGCAGTTGCTAAATCTGCACAATTTCCCCTTCATGTATGGTTACCTGATGCCATGGAGGGGCCTACTCCTATTTCGGCTCTTATACATGCTGCCACTATGGTAGCAGCAGGAATTTTTCTTGTTGCTCGACTTTTTCCTCTTTTCACAGTCATACCTCACATAATGTGTCTTATTTCTTTGATAGGTATAATAACGGTACTATTAGGAGCTACTTTGGCTCTTGCTCAAAGAGACATTAAAAGGAGTTTAGCCTATTCTACAATGTCTCAATKGGGTTATATTATGTTAGCTCCAGGGATAGGTTCTTATCGAGCTGCTTTATTCCATTTGATCACTCATGCCTATTCGAAAGCATTATTATTTTTAGGATCCGGATCCATTATTCATTCCATGGAATCTATTGTTGGCTATTCTCCAGATAAAAGTCAGAACATGGTTCTTATGGGTGGTTTAAGAAAATATGTGCCAATTACAAAAACTACCTTTTTAGTAGGTACACTTTCTCTTTGTGGTATTCCACCTCTTGCTTGTTTTTGGTCTAAGGATGAAATCCTTAATGATAGTTGGTTGTATTCACCCATCTTTGCGATAATAGCTTGTTCCACAGCAGGATTAACTGCATTTTATATGTTTCGGATTTATTTACTTACTTTTGCGGGGCATTTACGCATTCAGTTTCAAAATTACAGTGGCACTAAAAAAAGTTCGTTCTATTCAATATCTATATGGGGGAAAGAAAGGCCGGAACTGGTTAACAAAAATTTACCCTTCTTAGCAATTAATAATAATAATGAAAAGGTTTCTTTTTTTTCGAATAAGATATATCAAATTGATGGGAATGTACGAAACCTGATTCAATCTTTTATTACTCACTCTGACAATAAAGACACTTCCATATATCCCCATGAATCGGACAATACTATGCTATTGCCCTTACTTGTATTGTTCCTATTTACTTTGTTCGTCGGGTCCATAGGAATTCCCTTCGATCAAGTAGGAATAGATTTTGATATATTATCAAAATGGTTAACCCCATCGATAAACCTTTTACATCAAAATTTGAACTATTCTGTGGATTGGTATGAATTTGTGACAAATGCAATTTTTTCAGTCAGTATAGCCTTTTTCGGAATATTCATGGCGTCTCTTTTCTATGGGTCTGTTTATTCATCTTTTCAGAATTTAGACTTAATTAATTCATTTGTGAAAAAGGGTCCTAAGAGAATATTCTTGGACCGAATAATAAATGGAATATACAGTTGGTCATATAATCGTGGTTACATAGATGTTTTTTATGCAACATCCCTAATTAAGGGTATAAGAGGATTAGCCCAACTAACTCATTTTTTTGATAAACGAATAATTGATGGAATTACA
>MW024841_Meiogyne_hainanensis_ndhF
CTATATCAATAGGATTGGGACTTCTACTTGTTCCGACTGTGACAAAAAATGCTCGTCGTATGTGGGCTTTTCCTAGTGTTTCATTGTTAAGTATAGTTATGGTTTTTTCGGCCGATATATCTATTCAACAAATAAATGGCAGTTCCGTCTATCAATATCTATGTTCTTGGACTATCAATAATGATTTTTCTTTCGAGTTCGGCCATTTAATCGACCCACTTACTTCTATTATGTCAATACTAATCACTACTGTTGGAATCATGGTTCTTATTTATAGTGACAATTATATGTCTCATGATCAAGGATATTTGAGATTTTTGACTTTTATGAGTTTTTCCACTACTTCCATGTTGGGATTAGTTACTAGTTCCAATTTGATACAAATTTATATTTTTTGGGAATTGGTAGGAATGTGTTCGTATCTATTAATAGGTTTTTGGTTCACACGACCAATTGCAGCAAATGCTTGTCAAAAAGCGTTTGTAACGAATCGTGTAGGGGATTTTGGTTTATTATTAGGAATCTTAGGTTTTTATTGGATAACGGGTAGTTTTGAATTTCGGGATTTGTTCGAAATTTTGAATAACTTGATCCATAATAATAGGGTAAATTCTTTATTTGCTATTCTGTGTGCCTTCCTATTATTCGTCGGTGCAGTTGCTAAATCTGCACAATTTCCCCTTCATGTATGGTTACCTGATGCCATGGAGGGGCCTACTCCTATTTCGGCTCTTATACATGCTGCCACTATGGTAGCAGCAGGAATTTTTCTTGTTGCTCGACTTTTTCCTCTTTTCACAGTCATACCTCACATAATGTGGCTTATTTCTTTGATAGGTATAATAACGGTACTATTAGGAGCTACTTTGGCTCTTGCTCAAAGAGACATTAAAAGGAGTTTAGCCTATTCTACAATGTCTCAATTGGGTTATATTATGTTAGCTCCAGGGATAGGTTCTTATCGAGCTGCTTTATTCCATTTAATCACTCATGCCTATTCGAAAGCATTATTATTTTTAGGATCCGGATCCATTATTCATTCAATGGAATCTATTGTTGGCTATTCTCCAGAGAAAAGTCAGAACATGGTTCTTATGGGTGGTTTAAGAAAATATGTGCCAATTACAAAAACTACCTTTTTAGTAGGTACACTTTCTCTTTGTGGTATTCCACCTCTTGCTTGTTTTTGGTCTAAGGATGAAATCCTTAATGATAGTTGGTTGTATTCACCCATCTTTGCGACAATAGCTTGTTCCACAGCAGGATTAACTGCATTTTATATGTTTCGGATTTATTTACTTACTTTTGCGGGGCATTTACGCATTCAGTTTCAAAATTACAGTGGCACTAAAAAAAGTTCGTTCTATTCAATATCTATATGGGGGAAAGAAAGGCCGGAACTGGTTAACAAAAATTTACCCTTCTTAGCAATTAATAATAATAATGAAAAGGTTTCTTTTTTTTCGAATAAGATATATCAAATTGATGGGAATGTACGAAATCTGATTCAATCTTTTATTACTCACTCTGACAATAAAGACACTTCCATATATCCCCATGAATCGGACAATAATATGCTATTGCCCTTACTTGTATTGTTCCTATTTACTTTGTTCGTCGGGTCCATAGGAATTCCCTTCGATCAAGTAGTAATGGATTTTGATATATTATCAAAATGGTTAACCCCATCGATAAACCTTTTACATCAAAATTTGAACTATTCTGTGGATTGGTATGAATTTGTGACAAATGCAATTTTTTCAGTCAGTATAGCCTTTTTCGGAATATTCATGGCGTCTCTTTTCTATGGGCCTGTTTATTCATCTTTTCAGAATTTAGACTTAATTAATTCATTTGTGAAAATGGGTCCTAAGAGAATTTTCTTGGACCGAATAATAAATGGAATATACAGTTGGTCATATAATCGTGGTTACATAGATGTTTTTTATGCAACATCCCTAATCAAGGGTATAAGAGGAGTAGCTCAACTAACTCATTTTTTTGATAAACGAATAATTGATGGAATTACA
>MW024842_Meiogyne_kanthanensis_ndhF_rbcL
GAAGATCTAAAAGAATTTAAAATGATATTTGAATTCTTCATTATTCAGACTCTTCTCTTTCTCCAATATTGAAAAAAAAAAAATTCCAAATAAAGAAGTTACAATTGAATTGGTCAAATAACCAAGTTAATGTGACTTTTTAAGTAAGATATTTTATAAGATAAAGAAAGAATAGGATATTTTCAATCATTTAACTATTATGTCGAATGAATATTCATATTCATTTAGTACGAATTATTCGTTCTCGGGGCATTGTATGTATATATAATAGAGATATAAAACAAAAAATTCTTTTGAAAATCACATCGTTTTTCTTCTATTTCTTTTTTCTTTGTCCCTAGTGTACTCTAGGCGGTACACATGTATCCACACTTTTGTATGTTATGGGGGAAGGAAGTATCCGCTACGGAATAAATATGGATAATCAATGCCAAGAGCGATCCATTATGAACAATACATATACATGTCTTCACATCCAACT
>MW024843_Meiogyne_oligocarpa_ndhF_rbcL
CAAGATCTAAAAGAATTCAAAATTATATTTGAATTCTTCATTATTCAGACTCTTCTCTTTCTCCAATATTGAAAAAAAAAATTTCAAATAAAGAAGTTACAATTGAATTGATCAAATAACCAAGTTAATGTGACTTTTTAAGTAAGATATTTTATAAGATAAAGAAGGAATAGGATATTTTCAATCATTTAACTATTATGTCGAATGAATATTCATATTCATTTAGTACGAATTATTCGTTCTCAGGGCATTATATGTATATATAATACAGATGTAAAACAAAAAATTCTTTTGAAAGTCACATCGTTTTTCTTCTATTTCTTTTTTCTTTGTCCCTAGTGTACTCTAGGCGGTACACACGTATCCACACTTTTGTATGTTATGGGGGAAGGAAGTATCCGCTACGGAATAAATATAGATAATCAATGCCAAGAGCGATCCATTATGAACAATACATATACATGTCTTTCACATCCAACTATAAAAGTCTCTTCTTTATTTAAAAATTGAAATGGCGGATCCAAAGAAACGTA
>MW024844_Meiogyne_hainanensis_ndhF_rbcL
GTTCCCCAGTTCTTCTCTCTTTCGGAAGGAGCAATAATCAAATAAATAAGAAAATCAAGATCTAAAAGAATTCAAAATGATATTTGAATTNTTCATTATTCAGACTNTTNTCTTTNTCCAATATTGAAAAAAAAAAAAAAAATTTCAAATAAAGAAGTTACAATTGAATTGGTCAAATAACCAAGTTAATGTGACTTTTTAAGTAAGATATTTTATCTTATAAAGAAAGAATAGGATTTTTTCAATCATTTAACTATTATGTCGAATGAATATGAATATTCATTTAGTACGAATTATTCGTTCTCGGGGCATTGTATGTATATATAATAGAGATGTAAAACAAAAAATTCTTTTGAAAATCACATCGTTTTTCTTCTATTTCTTTTTTCTTTGTCCCTAGTGTACTCTAGGCGGTACACATGTATCCACACTTTTGTATGTTATGGGGGAAGGAAGTATCCGCTACGGAATAAATATAGATAATCAATGCCAAGAGCGATCCATTATGAACAATACATATACATGTCTTCACATCCAACTATAAAAGTCTCTTCTTTATTTAAAAATTGAAATGGCGGTTCCAAAGAAACGTACTTCTATGTCAAAAAA
>MW024845_Meiogyne_kanthanensis_rbcL
GAATATGAAACCAAAGATACTGATATCTTGGCAGCATTCCGAGTAACTCCTCAACCCGGAGTTCCGCCTGAGGAAGCAGGGGCTGCGGTAGCTGCCGAATCTTCTACTGGTACATGGACAACTGTGTGGACCGATGGACTTACCAGCCTTGATCGTTACAAAGGACGATGCTACCACATCGAGCCCGTTGCTGGGGAGGAAAATCAATATATTGCTTATGTAGCTTACCCTTTAGACCTTTTTGAAGAGGGTTCTGTTACTAATATGTTTACTTCCATTGTAGGTAATGTATTTGGGTTCAAAGCTCTACGAGCTCTACGTCTGGAGGACTTGCGAATTCCTACTTCTTATATCAAGACTTTCCAGGGTCCGCCCCATGGCATCCAAGTTGAGAGAGATAAATTGAACAAGTATGGCCGTCCCCTATTGGGATGTACTATTAAACCAAAATTGGGGTTATCCGCCAAGAACTACGGTAGGGCGGTTTATGAATGTCTCCGCGGTGGACTTGATTTTACCAAGGATGATGAGAACGTGAACTCCCAACCATTTATGCGCTGGAGAGACCGTTTCTTATTTTGTGCCGAAGCACTTTATAAAGCGCAGGCCGAAACAGGTGAAATCAAAGGACATTACTTGAATGCTACTGCAGGTACATGCGAAGAAATGATGAAAAGGGCCGTATTTGCCAGGGAATTGGGAGCTCCCATCGTAATGCATGACTACTTAACGGGGGGATTCACTGCAAATACTAGCTTGGCTCATTATTGCCGAGACAACGGCCTACTTCTTCACATCCATCGCGCAATGCATGCAGTTATTGATAGACAGAAGAATCATGGTATGCACTTTCGTGTACTAGCTAAAGCGTTACGTATGTCTGGTGGAGATCATATTCACGCTGGTACCGTAGTAGGTAAACTGGAAGGGGAACGGGACATCACTTTGGGTTTTGTTGATTTACTACGTGATGATTTTATTGAAAAAGACCGAAGTCGCGGTATTTTTTTCACTCAAGATTGGGTCTCTTTGCCAGGTGTTCTGCCCGTGGCTTCAGGCGGTATTCATGTTTGGCATATGCCTGCCTTGACCGAGATCTTTGGGGATGATTCCGTACTACAATTCGGTGGAGGAACTTTAGGGCACCCTTGGGGAAATGCACCTGGTGCAGTAGCTAATCGGGTGGCTGTAGAAGCGTGTGTACAAGCTCGGAATGAGGGACGTGATCTTGCTCGTCATGGTAATGAAATTATTCGTGAAGCTAGCAAATGGAGCCCTGAATTAGCTGCTGCTTGTGAGGTATGGAAGGAGATCAAATTCGAATTCGAAGCAGTGGATAAGTTGGAT
>MW024846_Meiogyne_oliocarpa_rbcL
GTGGACCGATGGACTTACCAGCCTTGATCGTTACAAAGGACGATGCTACCACATCGAGCCCGTTGCTGGGGAGGAAAATCAATATATTGCTTATGTAGCTTACCCTTTAGACCTTTTTGAAGAGGGTTCTGTTACTAATATGTTTACTTCCATTGTAGGTAATGTATTTGGGTTCAAAGCTCTACGAGCTCTACGTCTGGAGGACTTGCGAATTCCTACTTCTTATATCAAGACTTTCCAGGGTCCGCCCCATGGCATCCAAGTTGAGAGAGATAAATTGAACAAGTATGGCCGTCCCCTATTGGGATGTACTATTAAACCAAAATTGGGGTTATCCGCCAAGAACTACGGTAGGGCGGTTTATGAATGTCTCCGCGGTGGACTTGATTTTACCAAGGATGATGAGAACGTGAACTCCCAACCATTTATGCGCTGGAGAGACCGTTTCTTATTTTGTGCCGAAGCACTTTATAAAGCGCAGGCCGAAACAGGTGAAATCAAAGGACATTACTTGAATGCTACTGCAGGTACATGCGAAGAAATGATGAAAAGGGCCGTATTTGCCAGGGAATTGGGAGTTCCCATCGTAATGCATGACTACTTAACGGGGGGATTCACTGCAAATACTACCTTGGCTCATTATTGCCGCGACAACGGCCTACTTCTTCACATCCATCGCGCAATGCATGCAGTTATTGATAGACAGAAGAATCATGGTATGCACTTTCGTGTACTAGCTAAAGCGTTACGTATGTCTGGTGGAGATCATATTCACGCTGGTACCGTAGTAGGTAAACTGGAAGGGGAACGGGACATCACTTTGGGTTTTGTTGATTTACTACGTGATGATTTTATTGAAAAAGACCGAAGTCGCGGTATTTTTTTCACTCAAGATTGGGTCTCTTTGCCAGGTGTTCTGCCCGTGGCTTCAGGCGGTATTCATGTTTGGCATATGCCTGCCTTGACCGAGATCTTTGGGGATGATTCCGTACTACAATTCGGTGGAGGAACTTTAGGGCACCCTTGGGGAAATGCACCTGGTGCAGTAGCTAATCGGGTGGCTTTAGAAGCGTGTGTACAAGCTCGGAATGAGGGACGTGATCTTGCTCGTCAGGGTAATGAAATTATTCGTGAAGCTAGCAAATGGA
>MW024847_Meiogyne_hainanensis_rbcL
GAGTACAAATTGACTTATTATACTCCTGAATATGAAACCAAAGATACTGATATCTTGGCAGCATTCCGAGTGACTCCTCAACCCGGAGTTCCGCCTGAGGAAGCAGGGGCTGCGGTAGCTGCCGAATCTTCTACTGGTACATGGACAACTGTGTGGACCGATGGACTTACCAGCCTTGATCGTTACAAAGGACGATGCTACCACATCGAGCCCGTTGCTGGGGAGGAAAATCAATATATTGCTTATGTAGCTTACCCTTTAGACCTTTTTGAAGAGGGTTCTGTTACTAATATGTTTACTTCCATTGTAGGTAATGTATTTGGGTTCAAAGCTCTACGAGCTCTACGTCTGGAGGACTTGCGAATTCCTACTTCTTATATCAAGACTTTCCAGGGTCCGCCCCATGGCATCCAAGTTGAGAGAGATAAATTGAACAANNNNNNNNNNNNNNNNNNNNNNNNNNNNNNNNNNNNNNNNNNNNNNNNNNNNNNNNNNNNNNNNNNNNNNNNNNNNNNNNNNNNNNNNNNNNNNNNNNNNNNNNNNNNNNNNNNNNNNNNNNNNNNNNNNNNNNNNNNNNNNNNNNNNNNNNNNNNNNNNNNNNNNNNNNNNNNNNNNNNNNNNNNNNNNNNNNNGGCCGAAACAGGTGAAATCAAAGGACATTACTTGAATGCTACTGCAGGTACATGCGAAGAAATGATGAAAAGGGCCGTATTTGCCAGGGAATTGGGAGCTCCCATCATAATGCATGACTACTTAACGGGGGGATTCACTGCAAATACTAGCTTGGCTCATTATTGCCGAGACAACGGCCTACTTCTTCACATCCATCGCGCAATGCATGCAGTTATTGATAGACAGAAGAATCATGGTATGCACTTTCGTGTACTAGCTAAAGCGTTACGTATGTCTGGTGGAGATCATATTCACGCTGGTACCGTAGTAGGTAAACTGGAAGGGGAACGGGACATCACTTTGGGTTTTGTTGATTTACTACGTGATGATTTTATTGAAAAAGACCGAAGTCGCGGTATTTTTTTCACTCAAGATTGGGTCTCTTTGCCAGGTGTTCTGCCCGTGGCTTCAGGCGGTATTCATGTTTGGCATATGCCTGCCTTGACCGAGATCTTTGGGGATGATTCCGTACTACAATTCGGTGGAGGAACTTTAGGGCACCCTTGGGGAAATGCACCTGGTGCAGTAGCTAATCGGGTGGCTGTAGAAGCGTGTGTACAAGCTCGGAATGAGGGACGTGATCTTGCTCGTCAGGGTAATGAAATTATTCGTGAAGCTAGCAAATGGAGCCCTGAATTAGCTGCTGCTTGTGAGGTATGGAAGGAGATC
>MW024848_Meiogyne_kanthanensis_trnLF
GGTATGGAAACCTACCAAGTGAGAACTTCCAAATTCAGAGAAACCCTGGAATTAAAAATGGGCAATCCTGAGCCAAATCCTGTGTTCAGAAAACAAGGTTCAGAAAGGGAGAATCAAAAACAGAAAAAGGATAGGTGCAGAGACTCAATGGAAGCTGTTCTAACAAATAGAGTTGACTGCATTGGTAGGGGAATTCTTTCCTTCTATCCAAACGACAGAAAGGATGACCTTGTATACGTACATATACATACTGAAACATCAAACGATTAATCACGACTCGAATCAGTCTTTTTTTATATGAAAAATTTCAGAATAGAAGGATTGTGATTTGATTCCAAGTTGAAGGAAGAATCGAATATTCAGAGATCAAATCATTCATTCCCGAGTCTAATAGATCTTTAGAATAACTGATTAATCGGACGAGAATAAAGATAGAGTCCCATTCTACATGTCAATACAGACAACAATGAAATTTATAGTAAGAGGAAAATCCGTCGACTTTAAAAATCGTGAGGGTTCAAGTCCCTCTATCCCCAATAAAAGGCCCATTTTCCCCCCCAACCATTTATCTCTCTTTTTTGTCAGTTCTTCAAAATTCGTTATGTTTCTCATTCACTCTACTCTTTCACAAATGGGTCCGACCAGAAATGTTTCTCTCTTCTCTTATCACAAGTTTTGTGATAGATATGATGTACGTACATACGTACAAATGAACAGATAATGAATGGGCTGGGCAAAGAATCTCCACTATTGAATCATTCACAGTAATATCATTACTCTTATACAAAGTCTCCTTTTTTAAGGTACAAGAAATTCCAGGACCTAGGTAAGATTTTGTAATGTTTTTTGAGTGTCTTTAATTGACATAGACCCAAG
>MW024849_Meiogyne_oliocarpa_trnLF
GGTATGGAAACCTACTAAGTGAGAACTTCCAAATTCAGAGAAACCCTGGAATTAAAAATGGGCAATCCTGAGCCAAATCCTGTGTTCAGAAAACAAGGTTCAGAAAGCGAGAATCAAAAACAGAAAAAGGATAGGTGCAGAGACTCAATGGAAGCTGTTCTAACAAATAGAGTTGACTGCATTGGTAGGGGAATTCTTTCCTTCTATCCAAACGACAGAAAGGATGACCTTGTATACGTACGTATACATACTGAAACATCAAACGATTAATCACGACTCGAATCAGTCTTTTTTTATATGAAAAATTTCAGAATAGAAGGATTGTGATTTGATTCCAAGTTGAAGGAAGAATCGAATATTCAGAGATCAAATCATTCATTCCCGAGTCTAATAGATCTTTAGAATAACTGATTAATCGGACGAGAATAAAGATAGAGTCCCATTCTACATGTCAATACAGACAACAATGAAATTTATAGTAAGAGGAAAATCCGTCGACTTTAAAAATCGTGAGGGTTCAAGTCCCTCTATCCCCAATAAAAAGGCCCATTTTCCCCCCCAACCATTTATCTCTCTTTTTTGTCAGTTCTTCCAAATTCGTTATGTTTCTCATTCACTCTACTCTTTCACAAATGGGTCCGACCATAAATGTTTCTCTCTTCTCTTATCACAAGTTTTGTGATAGATATGATGTACGTACATACGTACAAATGAACAGATAATGAATGGGCTGGGCAAAGAATCTCCACTATTGAATCATTCACAGTAATATCATTACTCTTATACAAAGTCTCCTTTTTTAAGGTACAAGAAATTCCAGGACCTAGGTAAGATTTTGTAATGTTTTTTTAGTGTCTTTAATTGACATAGACCCAAG
>MW024850_Meiogyne_hainanensis_trnLF 
GGTATGGAAACCTACCAAGTGAGAACTTCCAAATTCAGAGAAACCCTGGAATTAAAAATGGGCAATCCTGAGCCAAATCCTGTGTTCAGAAAACAAGGTTCAGAAAGGGAGAATCAAAAACAGAAAAAGGATAGGTGCAGAGACTCAATGGAAGCTGTTCTAACAAATAGAGTTGACTGCATTGGTAGGGGAATTCTTTCCTTCTATCCAAACGACAGAAAGGATGACCTTGTATACGTACGTATACATACTGAAACATCAAACGATTAATCACGACTCGAATCAGTCTTTTTTTATATGAAAAATTTCAGAATAGAAGGATTGTGATTTGATTCCAAGTTGAAGGAAGAATCGAATATTCAGAGATCAAATCATTCATTCCCGAGTCTAATAGATCTTTAGAATAACTGATTAATCGGACGAGAATAAAGATAGAGTCCCATTCTACATGTCAATACAGACAACAATGAAATTTATAGTAAGAGGAAAATCCGTCGACTTTAAAAATCGTGAGGGTTCAAGTCCCTCTATCCCCAATAAAAGGCCCATTTTCCCCCCCAACCATTTATCTCTCTTTTTTGTCAGTTCTTCAAAATTCGTTATGTTTCTCATTCACTCTACTCTTTCACAAATGGGTCCGACCAGAAATGTTTCTCTCTTCTTTTATCACAAGTTTTGTGATAGATATGATGTACGTACATACGTGCAAATGAACAGATAATGAATAGGCTGGGCAAAGAATCTCCACTATTGAATCATTCACAGTAATATCATTACTCTTATACAAAGTCTCCTTTTTTAAGGTACAAGAAATTCCAGGACCTAGGTAAGATTTTGTAATGTTTTTTGAGTGTCTTTAATTGACATAGACCCAAG
>MW024851_Meiogyne_kanthanensis_ycf1
CTGGTTAAGGGGTCATTATCAATACAATTTCTCTCAGACTAGATGGTCTAGATTAGTATCGCAAAAATGGCGAAATAAGGTCAGGAAACGTCATACGAGTCAAAATAAAGAATCAAAAAAAGATTCATATGAAAAAGACCATTGCGAGAAACAAAAAAATTATATAACGAATTCATTACCGATTCAAAAATATAAATTCACAAAAAACTACAGATATGATCTTTTATCACATAAATATATTCATTATGAGGACAAGAAGGACTCATACTCATATATTTCTATTAGTGATTATCTAGGAGATAACGATACGGATAAAAATATGGGTAGAAAATATTTGGAGTGGAGAACTATTCTTTATTTTAGTAGAAAGAATATTGGTATTAAGCACCGGATCAATAGAGATACTGGGACCAACATAAAGAAAAAAACTAAGACTGGGACTAAGAATTATCAAATAATGGATAATAAAGATCTTTTTTCTCTCACGATTCATCAAGAAAGAAACCCATCCAATCAAAAAAGTTTTTTTGATTGGATGGGAATGAATGAAGAAATGCTATATCGTTCCATATCGAATCAAGAAATGGAAACTTGGTTCTTCTCAGAATTAGTGCCACTTTATGGTGCATATAAGAGTAAACCGCGGATCATACCAATTAAATTACTTTTTTTAAATAATGAAAGCTTTAGCGAACAAGAAAAAAGGTATCTTCGTGAATTCGAAGAGTATCTTCGTAAAGAAGCTGAAAAAAAAGAAAAAGAACAGTCGGACCAAAAGAATCTTGGATCAGATCCGCCAAATCAACAAAAAGATCTTCTTGTTGATTCCGCGGAATCAGACATTAAAAACCGTAGAAAACAAAGCCAATCCAAGAAGGATATTAGTGGGCCACAACTAAATTTATTAATGAGAAAACATTTGGTTTCTCAATTAAACATAAATTCTTCTTTGAATCTACCAGAGATAATGGATATCAGGACATTTAGTTTCCTGCTTAAGATGATGAAATATTCAAACGATATTGATATATACTCTATAGAAATAGGAGATATTCGTATGAATTTCCTGGCGACACTACGGCGTTTGACGTATCCTATTCTAGATGTTCCAACATTCATAAAAAGAGGAATAATAACTATCGAGCCGAGTCGTTTGTTTCTAAAATTGGATGGACAATCAATTATGTATCAAATAATAGGTATTTCCCTGGTCCATAAGAATAAGCACCAAACTAATGAAATATGCCGAGAAAAAAAATATGATTTGCTTGTTCCTGAAAATATTCCATCTACTAGACGTCGTAGAGAATTGAGAATTCGAATTTGTTTTAATTCTGCAAGTGGGAGAATTGTGGATAGATATCCAGTATTGGTCGACCGCTACAACATAAGGGACTGTGTGCATTTTTTGGGTGAGGACAAGCATATTGATACGGATAGAAATAAATTGATCCAATTCAAATTGTTTCTTTGGCCCAATTATCGATTAGAAGATT
>MW024852_Meiogyne_oliocarpa_ycf1
TTGGATGCCAAATCAAGTTCCAAAAGACTTCCGAATTCTGGAATGAATGAATGGAAAAACTGGTTAAGAGGTCATTATCAATACAATTTCTCTCAGACTAGATGGTCTAGATTAGTATCGCAAAAATGGCGAAATAAGGTCAGGAAACGTCATACGAGTCAAAATAAAGAATCAAAAAAAGATTCATATGAAAAAGACCAATCCATTCATTGCGAGAAACAAAAAAATTATATAATGAATTCATTACCAATTCAAAAATATAAATTCACAAAAAACTACAGATATGATCTTTTATCACATAAATATATTCATTATGAGGACAAGAAGGACTCATACTCATATATTTCTATTAGTGATTATCTAGGAGATAACGATACGGATAAAAATATGGGTAGAAAATATTTGGAGTGGAGAACTATTCTTTATTTTAGTAGAAARAATATTGGTATTAAGCACCGGATCAATAGAGATACTGGGACCAACATAAAGAAAAAAACTAAGACTGGGACTAAGAATTATCAAATAATGGATAATAAAGATCTTTTTTCTCTCACGATTCATCAAGAAAGAAACCCATCCAATCAAAAAAGTTTTTTTGATTGGATGGGAATGAATGAAGAAATGCTATATCGTTCCATATCAAATCAAGAAATGGAAACTTGGTTCTTCTCAGAATTAGTGCCACTTTATGGTGCATATAAGAGTAAACCGCGGATCATACCAATTAAATTACTTTTTTTAAACAATGAAAGCTTTAGCGAACAAGAAAAAAGGTATCTTCGTGAATTCGAAGAGTATCTTCGTAAAGAAGCTGAAAAAAAAGAAAAAGAACAGTCGGACCAAAAGAATCTTGGATCAGATCCGCCAAATCAACAAAAAGATCTTCTTGTTGATTCCGCGGAATCAGACATTAAAAACCGTAGAAAACAAAGCCAATCCAAGAAGGATATTAGCGGGCCACAACTAAATTTATTAATGAGAAAACATTTGGTTTCTCAATTAAACATAAATTCTTCTTTGAATCTACCAGAGATAATGGATATCAGGACATTTAGTTTCCTGCTTAAGATGATGAAATATTCAAACGATATTGATATATACTCTATAGAAATAGGAGATATTCGTATGAATTTCCTGGCGACACTACGGCGTTTGACATATCCTATTCTAGATGTTCCAACATTCATAAAAAGAGGAATAATAACTATCGAGCCGATTCGTTTGTTTCGAAAATTGGATGGACAATCAATTATGTATCAAATAATAGGTATTTACCTGGTCCATAAGAATAAGCACCAAACTAATGAAATATGCCGAGAAAAAAAATACGATTTGCTTGTTCCTGAAAATATTCCATCTACTAGACGTCGTAGAGAATTGAGAATTCGAATTTGTTTTAATTCTGCAAGTGGGAGAATTGTAGATAGATATCCAGTATTGGTCGACCGCTACAACATGAGGGACTGTGTGCATTTTTTGGGTGAGGACAAGCATATTGATACGGATAGAAATAAATTGATCCAATTCAAATTGTTTCTTTGGCCCAATTATCGATTAGAAGATT
>MW024853_Meiogyne_hainanensis_ycf1
AAAACTGGTTAAGGGGTCATTATCAATACAATTTCTCTCAGACTAGATGGTCTAGATTAGTATCGCAAAAATGGCGAAATAAGGTCAGGAAACGTCATACGAGTCAAAATAAAGAATCAAAAAAAGATTCATATGAAAAAGACCATTGCGAGAAACAAAAAAATTATATAATGAATTCATTACCGATTCAAAAATATAAATTCACAAAAAACTACAGATATGATCTTTTATCACATAAATATATTCATTATGAGGACAAGAAGGACTCATACTCATATATTTCTATTAGTGATTATCTAGGGGATAACGATACGGATAAAAATATGGGTAGAAAATATTTGGAGTGGAGAACTATTCTTTATTTTAGTAGAAAGAATATTGGTATTAAGCACCGGATCAATAGAGATACTGGGACCAACATAAAGAAAAAAACTAAGACTGGGACTAAGAATTATCAAATAATGGATAATAAAGATCTTTTTTCTCTCACGATTCATCAAGAAAGAAACCCATCCAATCAAAAAAACTTTTTTGATTGGATGGGAATGAATGAAGAAATGCTATATCGTTCCATATCGAATCAAGAAATGGAAACTTGGTTCTTCTCAGAATTAGTGCCGCTTTATGGTGCATATAAGAGTAAACCGCGGATCATACCAATTAAATTACTTTTTTTAAATAATGAAAGCTTTAGCGAACAAGAAAAAAGGTATCTTCGTGAATTCGAAGAGTATCTTCGTAAAGAAGCTGAAAAAAAAGAAAAAGAACAGTTGGACCAAAAGAATCTTGGATCAGATCCGCCAAATCAACAAAAAGATCTTCTTGTTGATTCCGCGGAATCAGACATTAAAAACCGTAGAAAACAAAGCCAATCCAAGAAGGATATTAGTGGGCCACAACTAAATTTATTAATGAGAAAACATTTGGTTTCTCAATTAAACATAAATTCTTCTTTGAATCTACCAGAGATAATGGATATTAGGACATTTAGTTTCCTGCTTAAGATGATGAAATATTCAAACGATATTGATATATACTCTATAGAAATAGGAGATATTCGTATGAATTTCCTGGCGACACTACGGCGTTTGACGTATCCTATTCTAGATGTTCCAACATTCATAAAAAGAGGAATAATAACTATCGAGCCGATTCGTTTGTTTCTAAAATTGGATGGACAATCAATTATGTATCAAATAATAGGTATTTCCCTGGTCCATAAGAATAAGCACCAAACTAATGAAATATGCCGAGAAAAAAAATATGATTTGCTTGTTCCTGAAAATATTCCATCTACTAGACGTCGTAGAGAATTGAGAATTCGAATTTGTTTTAATTCTGCAAGTGGGAGAATTGTGGATAGATATCCAGTATTGGTCGACCGCTACAACATAAGGGACTGTGTGCATTTTTTGGGTGAGGACAAGCATATTGATACGGATAGAAATAAATTGATCCAATTCAAATTGTTTCTTTGGCCCAATTATCGATTAGAAGATT
>MW024854_Meiogyne_kanthanensis_rpl32_trnL
GATATTGGGCAGCGGTAAAAGCTTTATCTTTAGCTAAATCTATTTCTACCGGGTATTCAAAAAGTTTTTTTTGTCCGACAAACAGGTAATAAAGCTTTGGAATAATCTGAATCGACATGACTCGATAAATTGGATGATTTATAAAATCAAAATAAATAATTCACATGTTTTGAACTCATCTATATGAAATAGAACTGAACCGGCTGTTGTGGTATGTAGAAGAAAAATTCTTCTATCTATTGGGTTCTAATAACAATACTATTTTATTTATTTTATTTATTTATTTTAAGAAAAGAAAATAAATAAATAAAATAAATAAAAGGTTTGACTTTTCATTAAAGTCAATTTTTATCATAGGAGAGATGGGGATTGTTATTTTCCCCATCAATTCACTTTTCACAATAAAAAAATTTTTGTGAAAAGTGAATTTGATTATGTATCCCAAATAGTTATACGTCATTAATATTTTTGAAACATTTGAAACAAGTATGAATGACGCTCCCTTTATGAAAAATTTTTTTCCGTAGGCGGGTATAAAATCTGTAGTAAAAATTACTGAATCCTTGAAACTATGAAAATAATGGATTTTCATATTTTAAGACTTTGCTTTGTAACTTTTCGGATCCCCTTTAGATCGATATTTATGTGTGAACAAGAAGTCAATCTTCCGCAATCCAAAATAGATTCGGATATATAGATTGATCAATTCTAGGGTCCAAACGTAAGATCCATTTTAGATATGGATTTTCTTTCTAATAGACTTTATTTAATTTATATGTAAATTACATACCTTATGAGAAAAGAAAATTMTGATAGAGATTGAAACTCTTTTATTTTATATGCAGCCCAATACCTAACCAGTTTGGTAAATCTTCATACGACGAATTATGTATACAATCAGGATCCCAACCATTAATACAGTTTGAATACCAAACTAAATAAAAATTTCCAGAAAGCCCTTGGATCTAGTTATCCAATTGTGATACATAAAAAAGCCTATTTATTTATTTATTTATTTTCTTTTGTTCATTGAAACATGAATTATCAAAAATACTGAAGGTAAATTTCTTAGTTCTAGACCTCAACTGAGGCCATAACCGTCTAGTTCCAACTGTTCCGAGAGAGTTTATACTACGTGAAAACCCGTTGTTAAAAATGACAGCACATTGCAATAATATTATTGAGCGTTCAAATATTCATTTGAACAAGTCTTTATTCGTCGATTCTAACGTTTCCTAAAACATATTGCATTGAATTCTTCAATATTGACGATTGAAC
>MW024855_Meiogyne_oliocarpa_rpl32_trnL
GATATTGGGCAGCGGTAAAAGCTTTATCTTTAGCTAAATCTATTTCTACCGGGTATTCAAAAAGTTTTTTTTGTCCGACAAACAGGTAATAAAGATTTGGAATAATCTGAATCGACATGACTCGATGAATTGGATGATTTATAAAATCAAAATAAATAATTCACATGTTTTGAACTCATCTATATGAAATAGAACTGAACCGGCTGTTGTGGTATGTAGAAGAAAAATTCTTCTATCTATTGGGTTCTAATAACAATACTATTTTATTTATTTATTTTCTTTTTATTTATTTTGAAAAAAGAAAATAAATAAAAGGTTTGACTTTTCATTAAAGTCTATTTTTATCATAGGAGAGATGGGGATTGTCATTTTCCCCGTCAATTCACTTTTCACAATAAAAAAATTTTTGTGAAAAGTGAATTTGATTATGTATCCCAAATAGTTATACGTCATTCAAATTTTTGGAAAATTTGAAACAAGTATGAATGACGCTCCCTTTATGAAAATATTTTTCCGTAGGTGGGTATAAAATCTGTAGTAAAAATTACTGAATCCTTGAAACTATGAAAATAATGGATTAAAATATTTTAAGACTTTGCTTTGTAACTTTTCGGATCCCCTTTAGATCAATATTTATGTATGAACAAGAAGTCAATCTTCCGCAATCCAAAATAGATTCGGATATATAGATTGATCAATTCTAGGGTCCAAACGTAAGATCTATTTTAGATATGGATTTTCTTTCTAATAGACTTTCTTTAATTTATATGTAAATTACATACCTTATGAGAAAAGAAAATTCTGATAGAGATTGAAACTCTTTTATTTTATATGCAGCCCAATACCTAACCAGTTTGGTAAATCTTCACACGACGAATTATGTATACAATCAGGATCCCAACCATTAATACAGTTTGAATACCAAACTAAATAAAAATTTCCAGAAAGCCTTGGATCTAGTTATCCAATTGTGATACATAAAAAAGCCTATTTATTTATTTTCTTTTGTTCATTGAAACATGAATTATCAAAAATACTGAAGGGAAATTTCTTAGTTCTAGACCTCAACTGAGGCCATAACCGTCTAGTTCCAACTGTTCCGAGAGAGTTTATACTACGCGAAAACCCGTTGTTAAAAATGACAGCACATTGCAATAATATTATTGAGCGTTCAAATATTCATTTGAACAAGTCTTTATTCGTCGATTCTAACGTTTCCTAAAACATATTGCATTGAATTCTTCAATATTGACGATTGAA
>MW024856_Meiogyne_hainanensis_rpl32_trnL
GATATTGGGCAGCGGTAAAAGCTTTATCTTTAGCTAAATCTATTTCTACCGGGTATTCAAAAAGTTTTTTTTGTCCGACAAACAGGTAATAAAGCTTTGGAATAATCTGAATCGACATGACTCGATGAATTGGATGATTTATAAAATCAAAATAAATAATTCACATGTTTTGAACTCATCTATATGAAATAGAACTGAACCGGCTGTTGTGGTATGTGGAAGAAAAATTCTTCTATCTATTGGGTTCTAATAACAATACTATTTTATTTATTTATTTATTTTGAAAAAAGAAAATAAATAAATAAAATAAATAAAAGGTTTGACTTTTCATTAAAGTCAATTTTTATCATAGGAGAGATGGGGATTGTTATTTTCCCCATCAATTCACTTTTCACAATAAAAAAATTTTTGTGAAAGGTGAATTTGATTATGTATCCCAAATAGTTATACGTCATTAATATTTTTGGAAAATTTGAAACAAGTATGAATGACGCTCCCTTTATGAAAAATTTTTTTCCGTAGGCGGGTATAAAATCTGTAGTAAAAATTACTGAATCCTTGAAACTATGAAAATAATGGATTTTCATATTTTAAGACTTTGCTTTGTAACTTTTCGGATCCGCTTTAGATCGATATTTATGTGTGAACAAGAAGTCAATCTTTCGCAATCCAAAATAGATTCGGATATATAGATTGATCAATTCTAGGGTCCAAGCGTAAGATCTATTTTAGGTATGGATTTTCTTTCTAATAGACTTTATTTAATTTATATGTAAATTACATACCTTATGAGAAAAGAAAATTCTGATAGAGATTGAAACTCTTTTATTTTATATGCAGCCCAATACCTAACCAGTTTGGTAAATCTTCATACGACGAATTATGTATACAATCAGGATCCCAACCATTAATACAGTTTGAATACCAAACTAAATAAAAATTTCCAGAAAGCCCTTGGATCTAGTTATCCAATTGTGATACATAAAAAAGCCTATTTATTTATTTATTTATTTTCTTTTGTTCATTGAAACATGAATTATCAAAAATACTGAAGGTAAATTTCTTAGTTCTAGACCTCAACTGAGGCCATAACCGTCTAGTTCCAACTGTTCCGAGAGAGTTTATACTACGTGAAAACCCGTTGTTAAAAATGACAGCACATTGCAATAATATTATTGAGCGTTCAAATATTCATTTGAACAAGTCTTTATTCGTCGATTCTAACGTTTCCTAAAACATATTGCATTGAATTCTTCAATATTGACGATTGAACATCATATGGACT
